# Supplementary material for: Optimising sampling regimes and data collection to inform surveillance for trachoma control
Source: PLoS Negl Trop Dis. 2018 Oct 11;12(10):e0006531. doi: 10.1371/journal.pntd.0006531 (PMC6181273; doi:10.1371/journal.pntd.0006531)
Supplement: S1 File — (ZIP) [file pntd.0006531.s001.zip]

Archive with 3 entries (3 files):
- Model_code_data_paper.R
- prevalence_samples.R
- Treatment_functionAD.R
