# Supplementary material for: Optimising sampling regimes and data collection to inform surveillance for trachoma control
Source: PLoS Negl Trop Dis. 2018 Oct 11;12(10):e0006531. doi: 10.1371/journal.pntd.0006531 (PMC6181273; doi:10.1371/journal.pntd.0006531)
Supplement: S1 File — (ZIP) [file pntd.0006531.s001.zip › Model_code_data_paper.R]

#rm(list=ls())

##setwd("C:/Q/Amy")

setwd("//ad.monash.edu/home/User084/apinsent/Documents/Trachoma_Model_Outline")


library(deSolve)
library(statmod)

#############################
#############################
######## source func ########
#############################

source("//ad.monash.edu/home/User084/apinsent/Documents/Trachoma_modelcomparison/Treatment_functionAD.R")


#############################
#############################
######## Parameters #########
#############################

N_age  = 3			## Number of age classes

N_infs =  100 #1000		## max number of infs you can experience

N_pop = 6600

max_age  = 60*365
mean_age = 20*365

age_bounds <- c(0, 9, 15, 60)*365 ### set the age bands

age_width = age_bounds[2:(N_age+1)] - age_bounds[1:N_age]

age_mids = 0.5*( age_bounds[2:(N_age+1)] + age_bounds[1:N_age] )
 
		
r_die  = 1/mean_age ##  1/(60*365)	## background death rate

r_born = 1/mean_age ## 1/(60*365)	## natural birth rate = currently matches death to balance pop


age_demog <- rep(NA, N_age) ## ensure the population is in eqilbirum
age_demog[1:(N_age-1)]  <-  exp( - age_bounds[1:(N_age-1)]/mean_age ) - exp( - age_bounds[2:N_age]/mean_age ) 
age_demog[N_age] <- 1 - sum( age_demog[1:(N_age-1)] )


r_age <- c(r_die*((1 - age_demog[1])/age_demog[1]), r_die*(age_demog[3]/age_demog[2]), 0 ) 


demog <- age_demog*N_pop

beta   =  	## transmission prob

r_latent = 	1/14####1/17.2	## rate of leaving the exposed class (days)
 

epsilon = 0.5

####################################################
## function for infectivity with repeated infections

r_IA =  rep (0, max(N_infs))	## rate of leaving IA (weeks)- functional form

nun = 1/((7.7*7)/log(2)) ####2.71*30## pars that go into the function for recovery

nu0 = 0.0033 #####1.09*30 ## pars that go into the function for recovery

inf_red = 0.4509

for(j in 1: max(N_infs))
{ 
	r_IA[j] <-  (nu0-nun)*exp(-inf_red*(j-1))+ nun ### 1/(8.3*7) ##	 ## 	###
}

####################################################
## function for infectivity with repeated infections

r_A =  rep (0, max(N_infs))	## rate of leaving IA (weeks)- functional form

nun_A = 1/((1*7)/log(2)) ####2.71*30## pars that go into the function for recovery

nu0_A = 0.0050 ## 1/((20.7*7)/log(2)) #####1.09*30 ## pars that go into the function for recovery

inf_red_A = 0.3065

for(k in 1: max(N_infs))
{ 
	r_A[k] <-  (nu0_A - nun_A )*exp(-inf_red_A*(k-1))+ nun_A ###  1/((20.7*7)/log(2)) ## 1/(7.14*7) ##	1/(36.1*7) ###
}


###########################################################
## function for decreased bac load with repeated infections


#bacload =  rep (0, max(N_infs))	

#bacload <-  seq( from = 1, to = 0, by = (-1/(N_infs-1)))
 

bacload =  rep (0, max(N_infs))	

b1 = 1     ## pars for bacterial load function
ep2 = 0.114 ## pars for bacterial load function

for( infs in 1: max(N_infs))
{
	bacload[infs] <-  b1*exp(-((infs)*ep2)) ## functional form for reduction in bacterial load with repeat infection
}


temp_immu = 0.5


efficay_highload = 0.85
efficay_lowload = 0.85
coverage = 0.80

v_1 = 1	
v_2 = 2.6

phi = 1.4

time_treat1 = (100*365)+2
time_treat2 = (101*365)+1
time_treat3 = (102*365)+1
time_treat4 = (103*365)+1
time_treat5 = (104*365)+1

beta_drop = 0

Trach_model <- function(t, x, Trach_pars)
{
	#############################
	## Declare variables

	dS  = matrix  (0, nrow = N_age, ncol = N_infs) ## S
	dI  = matrix  (0, nrow = N_age, ncol = N_infs) ## I
	dIA = matrix  (0, nrow = N_age, ncol = N_infs) ## IA
	dA  = matrix  (0, nrow = N_age, ncol = N_infs) ## A

	S 	= matrix( x[(0*N_age*N_infs+1) : (1*N_age*N_infs)], nrow = N_age, ncol = N_infs, byrow = TRUE)
	I 	= matrix( x[(1*N_age*N_infs+1) : (2*N_age*N_infs)], nrow = N_age, ncol = N_infs, byrow = TRUE)
	IA 	= matrix( x[(2*N_age*N_infs+1) : (3*N_age*N_infs)], nrow = N_age, ncol = N_infs, byrow = TRUE)
	A 	= matrix( x[(3*N_age*N_infs+1) : (4*N_age*N_infs)], nrow = N_age, ncol = N_infs, byrow = TRUE)

	############################
	## time to treat

	beta =  0.00655405

	if( (t > time_treat1)  & (t <= time_treat2))
 	{
  		beta = 0.00655405*(1-(beta_drop*1.8))
	}	 
 	if( (t > time_treat2) & (t <= time_treat3) )
 	{
  		beta = 0.00655405*(1-(beta_drop*2.5))
 	}
 	if( (t > time_treat3) & (t <= time_treat4))
 	{
  		beta = 0.00655405*(1-(beta_drop*3))
 	}
 

 	#print(beta)
## TF - 50 - 0.0240405
## TF - 40 - 0.018405
## TF - 35 - 0.0158405
## TF - 30 - 0.0137405
## TF - 25 - 0.0115405
## TF - 20 - 0.00955405
## TF - 15 - 0.00795405
## TF - 10 - 0.00655405
## TF - 5 - 0.00545405


	#############################
	## Force of infection

	N_pop_1 = sum(S[1,]) + sum(I[1,]) + sum(IA[1,]) + sum(A[1,])
	N_pop_2 = sum(S[2,]) + sum(I[2,]) + sum(IA[2,]) + sum(A[2,])
	N_pop_3 = sum(S[3,]) + sum(I[3,]) + sum(IA[3,]) + sum(A[3,])

	N_pop = (sum(S) + sum(I) + sum(IA) + sum(A))

	sum_age1 <- sum(bacload*IA[1,])/N_pop_1
	sum_age2 <- sum(bacload*IA[2,])/N_pop_2
	sum_age3 <- sum(bacload*IA[3,])/N_pop_3

	total_prev <- c(sum_age1, sum_age2, sum_age3)

	demog_matrix <- t(matrix( rep(demog,N_age), nrow=N_age, ncol=N_age))	


	social_mixing <- epsilon*diag(N_age) + (1 - epsilon)*(demog_matrix/N_pop)

	first_beta_term <- v_1*total_prev

	second_beta_term <- v_2*(total_prev)^(phi + 1)

	beta_full <- beta*(first_beta_term + second_beta_term)

	prev_beta <- beta_full ## total_prev*beta
	

	lambda_all <- social_mixing%*%prev_beta ## 
	lambda_all <- as.vector(lambda_all)
	#print(lambda_all)

	deaths_all <- (sum(S) + sum(I) + sum(IA) + sum(A))*r_die
	births_all <- (sum(S) + sum(I) + sum(IA) + sum(A))*r_born
	#print(births_all)
	#print(deaths_all)

	#########################################
	## Differential equations


	dS[1,1]                   	=   - lambda_all[1]*S[1,1]                  		- (r_age[1]       + r_die)*S[1,1] 			   				+ r_born*N_pop
	dS[2:N_age,1]		 	=   - lambda_all[2:N_age]*S[2:N_age,1]      		- (r_age[2:N_age] + r_die)*S[2:N_age,1]		   				+ r_age[1:(N_age-1)][1:(N_age-1)]*S[1:(N_age-1),1]
	dS[1,2:(N_infs-1)]    	  	=   - lambda_all[1]*S[1,2:(N_infs-1)] 			- (r_age[1]       + r_die)*S[1,2:(N_infs-1)] 	    		 		                               			    	    + r_A[1:(N_infs-2)]*A[1,1:(N_infs-2)] 
	dS[2:N_age,2:(N_infs-1)]  	=   - lambda_all[2:N_age]*S[2:N_age,2:(N_infs-1)]     - (r_age[2:N_age] + r_die)*S[2:N_age,2:(N_infs-1)]  				+ r_age[1:(N_age-1)]*S[1:(N_age-1),2:(N_infs-1)] 	    + t(r_A[1:(N_infs-2)]*t(A[2:N_age,1:(N_infs-2)])) 
	dS[1,N_infs] 		  	=   - lambda_all[1]*S[1,N_infs]				- (r_age[1]       + r_die)*S[1,N_infs]                                                                  				    + r_A[N_infs-1]*A[1,(N_infs-1)]					+ r_A[N_infs]*A[1,N_infs]		   
	dS[2:N_age, N_infs]	 	=   - lambda_all[1]*S[2:N_age, N_infs]			- (r_age[2:N_age] + r_die)*S[2:N_age, N_infs] 	   				+ r_age[1:(N_age-1)]*S[1:(N_age-1),N_infs]          	    + r_A[N_infs-1]*A[2:N_age,(N_infs-1)]				+ r_A[N_infs]*A[2:N_age,N_infs]


	#print(r_born*N_pop)

	dI[1,1] 			  	=   +	lambda_all[1]*S[1,1]			    		- (r_age[1]       + r_die + r_latent)*I[1,1]			    
	dI[2:N_age, 1] 		  	=   +	lambda_all[2:N_age]*S[2:N_age,1]	    		- (r_age[2:N_age] + r_die + r_latent)*I[2:N_age, 1]    		     										     + r_age[1:(N_age-1)]*I[1:(N_age-1),1]
	dI[1,2:(N_infs-1)]	  	=   +	lambda_all[1]*S[1,2:(N_infs-1)]			- (r_age[1]       + r_die + r_latent)*I[1,2:(N_infs-1)]		 
	dI[2:N_age,2:(N_infs-1)]      =   +	lambda_all[2:N_age]*S[2:N_age,2:(N_infs-1)] 	- (r_age[2:N_age] + r_die + r_latent)*I[2:N_age,2:(N_infs-1)]     										     + r_age[1:(N_age-1)]*I[1:(N_age-1),2:(N_infs-1)]
	dI[1,N_infs]			=   +	lambda_all[1]*S[1,N_infs]                       - (r_age[1]       + r_die + r_latent)*I[1,N_infs] 			
	dI[2:N_age, N_infs]		=   + lambda_all[1]*S[2:N_age, N_infs]	 		- (r_age[2:N_age] + r_die + r_latent)*I[2:N_age,N_infs]												     + r_age[1:(N_age-1)]*I[1:(N_age-1), N_infs]
						

	dIA[1,1]			      =   +	r_latent*I[1,1]				    		- (r_age[1]       + r_die )*IA[1,1] 						- r_IA[1]*IA[1,1]																	+ (lambda_all[1]*temp_immu)*A[1,1]
	dIA[2:N_age,1]			=   +	r_latent*I[2:N_age, 1]					- (r_age[2:N_age] + r_die )*IA[2:N_age,1]		 		 		- r_IA[1]*IA[2:N_age,1]				   	     		+ r_age[1:(N_age-1)]*IA[1:(N_age-1),1]			+ (lambda_all[2:N_age]*temp_immu)*A[2:N_age,1]		
	dIA[1,2:(N_infs-1)]		=   +	r_latent*I[1,2:(N_infs-1)]				- (r_age[1]       + r_die )*IA[1,2:(N_infs-1)] 					- r_IA[2:(N_infs-1)]*IA[1,2:(N_infs-1)]													+ (lambda_all[1]*temp_immu)*A[1,2:(N_infs-1)]
	dIA[2:N_age,2:(N_infs-1)]      =  +	r_latent*I[2:N_age,2:(N_infs-1)] 	   		- (r_age[2:N_age] + r_die )*IA[2:N_age,2:(N_infs-1)]	 			- t(r_IA[2:(N_infs-1)]*t(IA[2:N_age,2:(N_infs-1)]))   	+ r_age[1:(N_age-1)]*IA[1:(N_age-1),2:(N_infs-1)]	+ (lambda_all[2:N_age]*temp_immu)*A[2:N_age,2:(N_infs-1)]
	dIA[1,N_infs]			=   + r_latent*I[1,N_infs] 					- (r_age[1]       + r_die )*IA[1,N_infs]						- r_IA[N_infs]*IA[1,N_infs]															+ (lambda_all[1]*temp_immu)*A[1,N_infs]
	dIA[2:N_age, N_infs]		=   + r_latent*I[2:N_age,N_infs]	  			- (r_age[2:N_age] + r_die )*IA[2:N_age,N_infs]					- r_IA[N_infs]*IA[2:N_age,N_infs]					+ r_age[1:(N_age-1)]*IA[1:(N_age-1),N_infs]		+ (lambda_all[2:N_age]*temp_immu)*A[2:N_age,N_infs]


	dA[1,1]			  	=   +	r_IA[1]*IA[1,1]				    		- (r_age[1]       + r_die )*A[1,1]							- r_A[1]*A[1,1]																	- (lambda_all[1]*temp_immu)*A[1,1]	
	dA[2:N_age,1]			=   +	r_IA[1]*IA[2:N_age,1]					- (r_age[2:N_age] + r_die )*A[2:N_age,1]			 		      - r_A[1]*A[2:N_age,1]	 						+ r_age[1:(N_age-1)]*A[1:(N_age-1),1]			- (lambda_all[2:N_age]*temp_immu)*A[2:N_age,1]
	dA[1,2:(N_infs-1)]		=   +	r_IA[2:(N_infs-1)]*IA[1,2:(N_infs-1)]		- (r_age[1]       + r_die )*A[1,2:(N_infs-1)]					- r_A[2:(N_infs-1)]*A[1,2:(N_infs-1)]													- (lambda_all[1]*temp_immu)*A[1,2:(N_infs-1)]
	dA[2:N_age,2:(N_infs-1)] 	=   +	t(r_IA[2:(N_infs-1)]*t(IA[2:N_age,2:(N_infs-1)]))- (r_age[2:N_age] + r_die)*A[2:N_age,2:(N_infs-1)]	  		 	- t(r_A[2:(N_infs-1)]*t(A[2:N_age,2:(N_infs-1)]))		+ r_age[1:(N_age-1)]*A[1:(N_age-1),2:(N_infs-1)]	- (lambda_all[2:N_age]*temp_immu)*A[2:N_age,2:(N_infs-1)]
	dA[1,N_infs]			=   + r_IA[N_infs]*IA[1,N_infs]	  			- (r_age[1]       + r_die )*A[1,N_infs]						- r_A[N_infs]*A[1,N_infs]															- (lambda_all[1]*temp_immu)*A[1,N_infs]
	dA[2:N_age,N_infs]	      =   + r_IA[N_infs]*IA[2:N_age,N_infs] 			- (r_age[2:N_age] + r_die)*A[2:N_age,N_infs]					- r_A[N_infs]*A[2:N_age,N_infs]					+ r_age[1:(N_age-1)]*A[1:(N_age-1),N_infs]		- (lambda_all[2:N_age]*temp_immu)*A[2:N_age,N_infs]


	#####################################
	## Return output in list format

	list( c( as.vector(t(dS)), 
		   as.vector(t(dI)), 
		   as.vector(t(dIA)), 
		   as.vector(t(dA)) 
	     ) )

}


#####################################
## Set initial conditions	

S_start  = matrix  (NA, nrow = N_age, ncol = N_infs) 
I_start  = matrix  (NA, nrow = N_age, ncol = N_infs) 
IA_start = matrix  (NA, nrow = N_age, ncol = N_infs) 
A_start  = matrix  (NA, nrow = N_age, ncol = N_infs) 

S_start [1,1] <- demog[1] - 200
S_start [2,1] <- demog[2] - 200
S_start [3,1] <- demog[3] - 200
S_start [1:(N_age),2:N_infs] <- matrix(0, nrow=N_age, ncol= (N_infs-1))

I_start [1,1] <- 100
I_start [2,1] <- 100
I_start [3,1] <- 100
I_start [1:(N_age),2:N_infs] <- matrix(0, nrow=N_age, ncol= (N_infs-1))

IA_start [1,1] <- 100
IA_start [2,1] <- 100
IA_start [3,1] <- 100
IA_start [1:(N_age),2:N_infs] <- matrix(0, nrow=N_age, ncol= (N_infs-1))


A_start [1:(N_age),1:N_infs] <- matrix(0, nrow=N_age, ncol= N_infs)

time_days  = seq(from=0, to=100*365, by=1)


y_start = c( as.vector(t(S_start)), as.vector(t(I_start)), as.vector(t(IA_start)), as.vector(t(A_start)))


Trach_sim <- as.data.frame(lsoda(y=y_start, times=time_days, func=Trach_model, parm=Trach_pars))

balance_check <- rowSums( Trach_sim[,-1] ) ## test to see if everyone is balanced


sus_age1 <- rowSums( Trach_sim[,1+(1:N_infs)] )
sus_age2 <- rowSums( Trach_sim[,1+N_infs+(1:N_infs)] )
sus_age3 <- rowSums( Trach_sim[,1+2*N_infs+(1:N_infs)] )

inf_age1 <- rowSums( Trach_sim[,1+N_age*N_infs+(1:N_infs)] )
inf_age2 <- rowSums( Trach_sim[,1+(N_infs)+N_age*N_infs+(1:N_infs)] )
inf_age3 <- rowSums( Trach_sim[,1+(N_infs*2)+N_age*N_infs+(1:N_infs)] )

IA_age1 <- rowSums( Trach_sim[,1+(N_infs*3)+N_age*N_infs+(1:N_infs)] )
IA_age2 <- rowSums( Trach_sim[,1+(N_infs*4)+N_age*N_infs+(1:N_infs)] )
IA_age3 <- rowSums( Trach_sim[,1+(N_infs*5)+N_age*N_infs+(1:N_infs)] )


A_age1 <- rowSums( Trach_sim[,1+(N_infs*6)+N_age*N_infs+(1:N_infs)] )
A_age2 <- rowSums( Trach_sim[,1+(N_infs*7)+N_age*N_infs+(1:N_infs)] )
A_age3 <- rowSums( Trach_sim[,1+(N_infs*8)+N_age*N_infs+(1:N_infs)] )


all_age1 <- sus_age1 + inf_age1 + IA_age1 + A_age1 
all_age2 <- sus_age2 + inf_age2 + IA_age2 + A_age2 
all_age3 <- sus_age3 + inf_age3 + IA_age3 + A_age3 

par(mfrow=c(2,3))
plot(sus_age3/demog[3],type = "l", col = "red", ylim = c(0,1), main = "Susceptible",  xlab = "Time (days)", ylab = "Prevalence (as a proportion)")
points(sus_age2/demog[2], type = "l", col = "blue")
points(sus_age1/demog[1], type = "l", col = "green")


plot(inf_age3/demog[3],type = "l", col = "red", ylim = c(0,1), main = "Infected",  xlab = "Time (days)", ylab = "Prevalence (as a proportion)")
points(inf_age2/demog[2], type = "l", col = "blue")
points(inf_age1/demog[1], type = "l", col = "green")

plot(IA_age3/demog[3],type = "l", col = "red", ylim = c(0,1), main = "Infected with Active Disease",  xlab = "Time (days)", ylab = "Prevalence (as a proportion)")
points(IA_age2/demog[2], type = "l", col = "blue")
points(IA_age1/demog[1], type = "l", col = "green")


plot(A_age3/demog[3],type = "l", col = "red", ylim = c(0,1), main = "Active Disease Only",  xlab = "Time (days)", ylab = "Prevalence (as a proportion)")
points(A_age2/demog[2], type = "l", col = "blue")
points(A_age1/demog[1], type = "l", col = "green")


#######################################
## define when MDA occurs and efficay 	
## of low and high loaders + coverage


one_round_highbacload = coverage*efficay_highload
one_round_lowbacload =  coverage*efficay_lowload

#####################################################################
## Apply MDA one time point move first 10% back to Si+1 with poor eff
## then the last 90% will move to Si+1 with high eff and same cover

all_treated_int <- treatment.function_oneround(Trach_sim,one_round_highbacload,one_round_lowbacload)


time_days_treat  = seq(from=(100*365)+2, to=(101*365), by=1)


y_start_treat = c( as.vector(t(all_treated_int[[1]])), 	
			 as.vector(t(all_treated_int[[2]])), 
			 as.vector(t(all_treated_int[[3]])), 
			 as.vector(t(all_treated_int[[4]])))

Trach_sim_treat_1 <- as.data.frame(lsoda(y=y_start_treat, times=time_days_treat, func=Trach_model, parm=Trach_pars))


#####################################################################
## Year 2 treatment

all_treated_2 <- treatment.function_oneround(Trach_sim_treat_1,one_round_highbacload,one_round_lowbacload)

time_days_treat2  = seq(from=(101*365)+1, to=(102*365), by=1)


y_start_treat2 = c(as.vector(t(all_treated_2[[1]])), 	
			 as.vector(t(all_treated_2[[2]])), 
			 as.vector(t(all_treated_2[[3]])), 
			 as.vector(t(all_treated_2[[4]])))

Trach_sim_treat_2 <- as.data.frame(lsoda(y=y_start_treat2, times=time_days_treat2, func=Trach_model, parm=Trach_pars))


#####################################################################
## Year 3 treatment

all_treated_3 <- treatment.function_oneround(Trach_sim_treat_2,one_round_highbacload,one_round_lowbacload)

time_days_treat3  = seq(from=(102*365)+1, to=(114*365), by=1)


y_start_treat3 = c(as.vector(t(all_treated_3[[1]])), 	
			 as.vector(t(all_treated_3[[2]])), 
			 as.vector(t(all_treated_3[[3]])), 
			 as.vector(t(all_treated_3[[4]])))

Trach_sim_treat_3 <- as.data.frame(lsoda(y=y_start_treat3, times=time_days_treat3, func=Trach_model, parm=Trach_pars))


##############################################
### Combine all the simulations

Trach_sim <- rbind(as.matrix(Trach_sim), as.matrix(Trach_sim_treat_1), as.matrix(Trach_sim_treat_2),
			 as.matrix(Trach_sim_treat_3))

##,as.matrix(Trach_sim_treat_4),as.matrix(Trach_sim_treat_5))


######################################
#### without treatment startting

sus_age1 <- rowSums( Trach_sim[,1+(1:N_infs)] )
sus_age2 <- rowSums( Trach_sim[,1+N_infs+(1:N_infs)] )
sus_age3 <- rowSums( Trach_sim[,1+2*N_infs+(1:N_infs)] )

inf_age1 <- rowSums( Trach_sim[,1+N_age*N_infs+(1:N_infs)] )
inf_age2 <- rowSums( Trach_sim[,1+(N_infs)+N_age*N_infs+(1:N_infs)] )
inf_age3 <- rowSums( Trach_sim[,1+(N_infs*2)+N_age*N_infs+(1:N_infs)] )

IA_age1 <- rowSums( Trach_sim[,1+(N_infs*3)+N_age*N_infs+(1:N_infs)] )
IA_age2 <- rowSums( Trach_sim[,1+(N_infs*4)+N_age*N_infs+(1:N_infs)] )
IA_age3 <- rowSums( Trach_sim[,1+(N_infs*5)+N_age*N_infs+(1:N_infs)] )


A_age1 <- rowSums( Trach_sim[,1+(N_infs*6)+N_age*N_infs+(1:N_infs)] )
A_age2 <- rowSums( Trach_sim[,1+(N_infs*7)+N_age*N_infs+(1:N_infs)] )
A_age3 <- rowSums( Trach_sim[,1+(N_infs*8)+N_age*N_infs+(1:N_infs)] )


all_age1 <- sus_age1 + inf_age1 + IA_age1 + A_age1 
all_age2 <- sus_age2 + inf_age2 + IA_age2 + A_age2 
all_age3 <- sus_age3 + inf_age3 + IA_age3 + A_age3 
