# Supplementary material for: Optimising sampling regimes and data collection to inform surveillance for trachoma control
Source: PLoS Negl Trop Dis. 2018 Oct 11;12(10):e0006531. doi: 10.1371/journal.pntd.0006531 (PMC6181273; doi:10.1371/journal.pntd.0006531)
Supplement: S1 File — (ZIP) [file pntd.0006531.s001.zip › prevalence_samples.R]

N_samples = 200
N_experiments = 10000
p_PCRonly = 0.02
p_PCRandTF = 0.04
p_TFonly = 0.1
p_negative = 1-(p_PCRonly+p_PCRandTF+p_TFonly)
p_PCR=p_PCRonly+p_PCRandTF
p_TF = p_TFonly+p_PCRandTF

A <- rmultinom(N_experiments,N_samples,c(p_PCRonly,p_PCRandTF,p_TFonly,p_negative))

prev_pcr <- ((A[1,] + A[2,])/N_samples)*0.95
prev_tf <- ((A[2,] + A[3,])/N_samples)*0.873 

plot(prev_pcr, prev_tf)

PCR_binom = rbinom(N_experiments, N_samples, p_PCR*0.95)/N_samples
TF_binom = rbinom(N_experiments, N_samples, p_TF*0.837)/N_samples

points(PCR_binom, TF_binom, col='red', pch = 4)
points(p_PCR, p_TF, col = "blue", pch = 8)

true_pcr_post <- c(0.336808703, 0.134113492, 0.072678088, 0.040961534, 0.021161567, 0.011011162, 0.006081759,
			 0.003202135, 0.001531720)

true_tf_post <- c(0.362956950, 0.150485976, 0.084407856, 0.049423081, 0.026925360, 0.014933784, 0.008812827,
 			0.0049, 0.002545828)

plot(true_pcr_post, true_tf_post, pch = 19, col= "black", xlim=c(0,0.1), ylim=c(0,0.1), xlab = "PCR prevalence (proportion)", ylab = "TF prevalence (proportion)")


pcrr <- lapply(true_pcr_post,function(x)(rbinom(N_experiments,N_samples,x)/N_samples)*0.95)
TFrr <- lapply(true_tf_post,function(x)(rbinom(N_experiments,N_samples,x)/N_samples)*0.873)

par(mfrow=c(2,3))
cols = c("red","blue","green","gold","purple","30","cyan","dodgerblue2","orange")
for(i in 4:9)
{
plot(pcrr[[i]],TFrr[[i]], col = alpha(cols[i],0.15), pch=19, xlim=c(0,0.1), ylim=c(0,0.1))
points(true_pcr_post[i], true_tf_post[i], pch = 19, col= "black")

}


pdf("Figure_5_sampling_v2.pdf")

plot(true_pcr_post, true_tf_post, pch = 19, col= "black", xlim=c(0,0.2), ylim=c(0,0.2), xlab = "PCR prevalence (proportion)", ylab = "TF prevalence (proportion)")
for(i in 1:9)
{
points(pcrr[[i]],TFrr[[i]], col = alpha(cols[i],0.15), pch=19)

}
points(true_pcr_post, true_tf_post, pch = 19, col= "black")

dev.off()

true_pcr_pre <- c(0.44563815, 0.34681386, 0.29623033, 0.25184153, 0.20215631, 0.15402083, 0.11231510,
 0.07305961, 0.03997631) 

true_tf_pre <- c(0.49571339, 0.39894399, 0.34852694, 0.30347918, 0.25168232, 0.19931988, 0.15124499,
0.10266932, 0.05839203)

pcrr_pre <- lapply(true_pcr_pre,function(x)(rbinom(N_experiments,N_samples,x)/N_samples)*0.95)
TFrr_pre <- lapply(true_tf_pre,function(x)(rbinom(N_experiments,N_samples,x)/N_samples)*0.873)

#pdf("Figure_5_sampling_v2.pdf")

plot(true_pcr_pre, true_tf_pre, pch = 19, col= "black", xlim=c(0,0.5), ylim=c(0,0.5), xlab = "PCR prevalence (proportion)", ylab = "TF prevalence (proportion)")
for(i in 1:9)
{
points(pcrr_pre[[i]],TFrr_pre[[i]], col = alpha(cols[i],0.15), pch=19)

}
points(true_pcr_pre, true_tf_pre, pch = 19, col= "black")
