# Supplementary material for: Optimising sampling regimes and data collection to inform surveillance for trachoma control
Source: PLoS Negl Trop Dis. 2018 Oct 11;12(10):e0006531. doi: 10.1371/journal.pntd.0006531 (PMC6181273; doi:10.1371/journal.pntd.0006531)
Supplement: S1 File — (ZIP) [file pntd.0006531.s001.zip › Treatment_functionAD.R]

treatment.function_oneround <- function(end_sim,one_round_highbacload,one_round_lowbacload){


S_start_treat_init  =  unlist(end_sim[as.vector(dim(end_sim)[1]),1+(1:(N_infs*N_age))])
I_start_treat_init  =  unlist(end_sim[as.vector(dim(end_sim)[1]),1+N_infs*N_age + (1:(N_infs*N_age))])
IA_start_treat_init =  unlist(end_sim[as.vector(dim(end_sim)[1]),1+2*(N_infs*N_age) + (1:(N_infs*N_age))])
A_start_treat_init  =  unlist(end_sim[as.vector(dim(end_sim)[1]),1+3*(N_infs*N_age) + (1:(N_infs*N_age))])


S_start_treat_init <-  matrix(S_start_treat_init, nrow = N_age, ncol = N_infs, byrow = TRUE) ###matrix(100, nrow = N_age, ncol = N_infs, byrow = TRUE) ###
I_start_treat_init <-  matrix(I_start_treat_init, nrow = N_age, ncol = N_infs, byrow = TRUE) ###matrix(10, nrow = N_age, ncol = N_infs, byrow = TRUE) ## 
IA_start_treat_init <- matrix(IA_start_treat_init, nrow = N_age, ncol = N_infs, byrow = TRUE) ### matrix(10, nrow = N_age, ncol = N_infs, byrow = TRUE) ### 
A_start_treat_init <-  matrix(A_start_treat_init, nrow = N_age, ncol = N_infs, byrow = TRUE) ### matrix(10, nrow = N_age, ncol = N_infs, byrow = TRUE) ### 

S_start_treated  = matrix  (NA, nrow = N_age, ncol = N_infs) 

I_start_treated  = matrix  (NA, nrow = N_age, ncol = N_infs) 
I_start_treated[1,1] <- I_start_treat_init[1]
I_start_treated[2,1] <- I_start_treat_init[1+N_infs]
I_start_treated[3,1] <- I_start_treat_init[1+(2*N_infs)]

IA_start_treated  = matrix  (NA, nrow = N_age, ncol = N_infs) 
IA_start_treated[1,1] <- IA_start_treat_init[1]
IA_start_treated[2,1] <- IA_start_treat_init[1+N_infs]
IA_start_treated[3,1] <- IA_start_treat_init[1+(2*N_infs)]

A_start_treated  = matrix  (NA, nrow = N_age, ncol = N_infs) 
A_start_treated[1,1] <- A_start_treat_init[1]
A_start_treated[2,1] <- A_start_treat_init[1+N_infs]
A_start_treated[3,1] <- A_start_treat_init[1+(2*N_infs)]


for(age_class in 1:N_age)
{
	for(treat_infs in 1:(N_infs))	
	{

		if(treat_infs <= N_infs*0.1)
		{

			A_start_treated[age_class,(treat_infs)] <- A_start_treat_init[age_class,(treat_infs)] + (one_round_highbacload)*IA_start_treat_init[age_class,treat_infs]
      
			IA_start_treated[age_class,treat_infs]  <-  IA_start_treat_init[age_class,treat_infs] - (one_round_highbacload)*IA_start_treat_init[age_class,treat_infs]
		}else{
			
			A_start_treated[age_class,(treat_infs)] <- A_start_treat_init[age_class,(treat_infs)] + (one_round_lowbacload)*IA_start_treat_init[age_class,treat_infs] 
      
			IA_start_treated[age_class,treat_infs]  <-  IA_start_treat_init[age_class,treat_infs]   - (one_round_lowbacload)*IA_start_treat_init[age_class,treat_infs] 
			}				

	}
}
			
	#IA_start_treated[1:N_age,N_infs] <- IA_start_treat_init[1:N_age,N_infs]   - (one_round_lowbacload)*IA_start_treat_init[1:N_age,N_infs]

	
	#all_A <- cbind(A_start_treat_init[,1],A_start_treated[,-(N_infs+1)])
	#all_A <- all_A[,-(N_infs+1)]

	#all_A[1:N_age,N_infs]  <-  all_A[1:N_age,N_infs] + (one_round_lowbacload)*IA_start_treat_init[1:N_age,N_infs]


for(age_class in 1:N_age)
{
	for(treat_infs in 1:(N_infs))	
	{

		if(treat_infs <= N_infs*0.1)
		{
			S_start_treated[age_class,(treat_infs)] <-   S_start_treat_init[age_class,(treat_infs)] + (one_round_highbacload)*I_start_treat_init[age_class,treat_infs]
      
        		I_start_treated[age_class,treat_infs]  <-   I_start_treat_init[age_class,treat_infs] - (one_round_highbacload)*I_start_treat_init[age_class,treat_infs] 
 

		}else{

			
			S_start_treated[age_class,treat_infs] <- S_start_treat_init[age_class,(treat_infs)] + (one_round_lowbacload)*I_start_treat_init[age_class,treat_infs]
      
       	      I_start_treated[age_class,treat_infs]   <-  I_start_treat_init[age_class,treat_infs]   - (one_round_lowbacload)*I_start_treat_init[age_class,treat_infs] 
 

			}				

	}
}

	

	all_treated <- list(S_start_treated,I_start_treated,IA_start_treated,A_start_treated )

	return(all_treated)

}

#rowSums(S_start_treat_init) + rowSums(I_start_treat_init) + rowSums(IA_start_treat_init) + rowSums(A_start_treat_init)


#rowSums(all_S)
